# Supplementary material for: Isolation, Identification, and Control of Pathogenic Endophytic Fungi in Nymphaea candida Presl Tissue Culture
Source: Microorganisms. 2025 May 10;13(5):1103. doi: 10.3390/microorganisms13051103 (PMC12114180; doi:10.3390/microorganisms13051103)
Supplement: Supplementary file 1 [file microorganisms-13-01103-s001.zip]

Archive with 1 entries (1 files):
- microorganisms-3600363-supplementary.pdf
